# Supplementary material for: Long-Lived Individuals Show a Lower Burden of Variants Predisposing to Age-Related Diseases and a Higher Polygenic Longevity Score
Source: Int J Mol Sci. 2022 Sep 19;23(18):10949. doi: 10.3390/ijms231810949 (PMC9504529; doi:10.3390/ijms231810949)
Supplement: Supplementary file 1 [file ijms-23-10949-s001.zip]

Archive with 1 entries (1 files):
- ijms-1883521-supplementary.xlsx
