# Supplementary material for: Long-Lived Individuals Show a Lower Burden of Variants Predisposing to Age-Related Diseases and a Higher Polygenic Longevity Score
Source: Int J Mol Sci. 2022 Sep 19;23(18):10949. doi: 10.3390/ijms231810949 (PMC9504529; doi:10.3390/ijms231810949)
Supplement: Supplementary file 1 [file ijms-23-10949-s001.zip › ijms-1883521-supplementary.xlsx]

## Sheet: Supplementary Tabble S1
Supplementary Table S1: Single-variant association analysis using the whole German study population.
Replication1	CHR	SNV	Gene			Basic association test							Conditional analysis					Genotype numbers
																		Cases				Controls
				A1	A2	MAF_Cases	MAF_Controls	OR	L95	U95	P-value (unadjusted)	P-value (adjusted) FDR_BH	OR	L95	U95	P-value (unadjusted)	P-value (adjusted) FDR_BH	C.HOM.A1	C.HET	C.HOM.A2		C.HOM.A1	C.HET	C.HOM.A2
	19	chr19:45422846		A	G	0.0956	0.1806	0.4935	0.4251	0.5728	1.602e-20	8.1e-15	0.9711	0.7667	1.23	0.8076	0.9877	14	211	1025		145	1249	2867
	19	rs769449	APOE	A	G	0.05607	0.1185	0.4433	0.3683	0.5337	8.26e-18	2.087e-12						5	135	1153		66	888	3348
	19	rs4420638		G	A	0.109	0.1816	0.5523	0.4795	0.6363	2.003e-16	3.374e-11	1.098	0.8778	1.373	0.4137	0.9353	13	256	1025		137	1283	2866
	19	rs6857	PVRL2	T	C	0.114	0.1868	0.5743	0.5004	0.6591	2.86e-15	3.615e-10	0.8185	0.6393	1.048	0.112	0.8238	18	258	1013		155	1283	2826
	6	chr6:61940050		T	G	0.07395	0.03572	2.171	1.76	2.678	4.491e-13	4.54e-08	2.101	1.714	2.575	8.708e-13	4.296e-07	0	176	1014		0	304	3951
	19	rs157582	TOMM40	T	C	0.1892	0.2461	0.7179	0.6395	0.8059	1.928e-08	0.001392						42	406	847		251	1616	2437
	19	rs283815	PVRL2	G	A	0.1904	0.2461	0.7251	0.646	0.8138	4.759e-08	0.003007	1.205	0.5222	2.783	0.6615	0.9719	43	406	843		250	1617	2434
	19	rs59007384	TOMM40	T	G	0.178	0.2294	0.732	0.6504	0.8239	2.348e-07	0.01155	1.808	1.223	2.674	0.003013	0.5715	35	391	869		222	1530	2550
X	19	rs339405	TRIP10	A	C	0.1414	0.1885	0.7196	0.6337	0.8172	3.937e-07	0.0128	0.6965	0.6145	0.7894	1.499e-08	0.001848	32	302	960		157	1307	2835
	19	rs28399637	BCAM	A	G	0.2583	0.3079	0.7707	0.6946	0.8551	8.988e-07	0.02164	0.8931	0.8051	0.9907	0.03264	0.7243	91	487	717		411	1828	2064
	8	rs7002629	MYOM2	A	C	0.1931	0.1548	1.348	1.193	1.522	1.523e-06	0.03347	1.316	1.168	1.481	5.819e-06	0.09899	44	412	839		85	1160	3050
	16	rs28667972	HS3ST4	C	A	0.1034	0.07515	1.474	1.256	1.73	2.02e-06	0.04115	1.46	1.25	1.705	1.744e-06	0.06617	14	238	1034		19	608	3671
	11	rs286913	EHF	A	G	0.06332	0.0402	1.643	1.338	2.016	2.035e-06	0.04115	1.58	1.298	1.923	5.186e-06	0.09831	11	142	1142		2	342	3960
X	14	rs7153036	SYNE2	C	T	0.2452	0.1973	1.301	1.166	1.451	2.602e-06	0.0489	1.34	1.204	1.49	7.915e-08	0.00781	90	455	750		157	1385	2763
	3	rs13064882	TMEM212	G	A	0.2103	0.1767	1.326	1.177	1.494	3.572e-06	0.06449	1.27	1.13	1.426	5.629e-05	0.2954	46	435	772		119	1257	2855
X	1	rs116544454	NEGR1	T	G	0.05711	0.03281	1.703	1.356	2.139	4.723e-06	0.07461	1.737	1.392	2.168	1.045e-06	0.05109	0	139	1078		0	272	3873
	11	chr11:80130910		G	A	0.2548	0.2075	1.289	1.151	1.444	1.125e-05	0.1323	1.306	1.169	1.459	2.27e-06	0.07465	76	436	642		172	1391	2617
X	14	rs7157314	SYNE2	C	A	0.3467	0.2968	1.24	1.124	1.367	1.675e-05	0.1628	1.268	1.152	1.395	1.139e-06	0.05109	164	563	558		375	1787	2112
	9	rs1332055		C	T	0.1018	0.07668	1.431	1.215	1.685	1.773e-05	0.1691	1.366	1.166	1.601	0.000116	0.3663	11	229	993		20	603	3570
	5	rs6869302	PDZD2	G	A	0.2085	0.1671	1.287	1.146	1.446	2.011e-05	0.1801	1.308	1.169	1.464	2.76e-06	0.08148	57	426	812		129	1180	2995
	8	rs78579704		G	A	0.06873	0.04797	1.513	1.25	1.832	2.152e-05	0.1801	1.436	1.195	1.727	0.0001181	0.3663	9	160	1126		11	391	3903
	16	rs117254441	CASC16	T	C	0.05019	0.03229	1.629	1.296	2.047	2.826e-05	0.2012	1.598	1.279	1.996	3.693e-05	0.2729	2	126	1167		1	276	4028
	17	rs9911085	ERN1	C	T	0.2482	0.2085	1.268	1.134	1.418	3.263e-05	0.208	1.265	1.135	1.41	2.211e-05	0.232	78	454	697		181	1356	2582
	14	rs8006145	ESR2	A	C	0.3032	0.2589	1.239	1.12	1.371	3.306e-05	0.208	1.259	1.141	1.389	4.358e-06	0.09688	126	532	635		296	1630	2365
	20	rs6017575		G	A	0.2317	0.1911	1.238	1.107	1.384	0.000178	0.3528	1.292	1.158	1.44	4.27e-06	0.09688	69	462	764		156	1333	2816
	7	rs73101993		A	G	0.2394	0.2703	0.8284	0.7448	0.9215	0.0005275	0.4705	0.8495	0.766	0.9421	0.001996	0.5324	90	440	765		311	1705	2289
	1	rs4531265		T	C	0.4235	0.4629	0.8457	0.7693	0.9298	0.0005279	0.4705	0.8463	0.772	0.9277	0.0003705	0.4381	229	638	427		889	2207	1208
	16	rs77002674		A	G	0.05887	0.04133	1.431	1.16	1.765	0.0008206	0.5043	1.465	1.195	1.796	0.0002411	0.4263	5	140	1129		1	351	3918
	20	rs242791		G	A	0.3104	0.3413	0.8457	0.7657	0.934	0.0009424	0.5142	0.8687	0.7883	0.9574	0.004527	0.5956	118	568	609		498	1943	1864
	6	rs9398171	FOXO3	C	T	0.3176	0.2863	1.171	1.059	1.295	0.002084	0.5828	1.161	1.053	1.281	0.002772	0.5593	121	580	593		352	1759	2191
	9	rs10968258	LINGO2	G	A	0.1602	0.1872	0.8336	0.7373	0.9425	0.003679	0.6143	0.8183	0.7258	0.9227	0.001059	0.4957	34	347	914		162	1288	2855
	1	chr1:243128212		A	G	0.4457	0.3775	0.9843	0.8987	1.078	0.7336	0.9837	1.307	1.193	1.432	8.453e-09	0.00139	321	425	451		604	1912	1616
A1, allele 1 (minor allele); A2, allele 2 (major allele); BH, Benjamini-Hochberg; C, counts; Chr, chromosome; FDR, false discovery rate; HET, heterozygous; HOM, homozygous; L95, the lower limit of the 95 % confidence interval of the odds ratio; MAF, minor allele frequency; OR, odds ratio; SNV, single-nucleotide variant; U95, the upper limit of the 95 % confidence interval of the odds ratio. Signi…
1Selected for replication attempt in the Danish cohort

## Sheet: Supplementary Tale S2
Supplementary Table S2: Single-variant association analysis using the centenarian subpopulation.
CHR	SNV	Gene			Basic association test							Conditional analysis
			A1	A2	MAF_Cases	MAF_Controls	OR	L95	U95	P-value (unadjusted)	P-value (adjusted) FDR_BH	OR	L95	U95	P-value (unadjusted)	P-value (adjusted) FDR_BH
19	chr19:45422846		A	G	0.09331	0.1805	0.481	0.3884	0.5957	1.957e-11	4.775e-06	1.07	0.7817	1.465	0.6727	0.9765
19	rs769449	APOE	A	G	0.04899	0.1184	0.3783	0.286	0.5005	9.825e-12	4.775e-06
19	rs4420638		G	A	0.1098	0.1815	0.5573	0.4568	0.6799	8.234e-09	0.001004	1.218	0.9073	1.634	0.1896	0.8912
19	rs6857	PVRL2	T	C	0.1102	0.1871	0.5475	0.4496	0.6667	2.037e-09	0.0003314	0.7823	0.5586	1.096	0.1531	0.8789
6	chr6:61940050		T	G	0.06697	0.03515	1.947	1.454	2.609	7.873e-06	0.2487	1.889	1.427	2.501	8.826e-06	0.3213
19	rs157582	TOMM40	T	C	0.1892	0.2466	0.7196	0.6124	0.8456	6.413e-05	0.4231
19	rs283815	PVRL2	G	A	0.189	0.2467	0.7186	0.6114	0.8446	6.08e-05	0.4231	0.5841	0.1748	1.952	0.3823	0.9333
19	rs59007384	TOMM40	T	G	0.1765	0.23	0.7266	0.6158	0.8573	0.0001543	0.493	1.68	0.9893	2.853	0.05483	0.8141
19	rs339405	TRIP10	A	C	0.1396	0.1898	0.6983	0.5845	0.8343	7.619e-05	0.4373	0.6833	0.5738	0.8137	1.936e-05	0.3213
19	rs28399637	BCAM	A	G	0.2644	0.308	0.7721	0.6681	0.8922	0.000457	0.5737	0.9248	0.8018	1.067	0.2827	0.9133
8	rs7002629	MYOM2	A	C	0.1841	0.1556	1.267	1.071	1.5	0.005772	0.7586	1.232	1.046	1.451	0.01227	0.7439
16	rs28667972	HS3ST4	C	A	0.1105	0.07586	1.582	1.274	1.964	3.281e-05	0.3764	1.569	1.276	1.929	1.972e-05	0.3213
11	rs286913	EHF	A	G	0.06081	0.04065	1.584	1.189	2.11	0.001658	0.6679	1.501	1.144	1.968	0.003374	0.6606
14	rs7153036	SYNE2	C	T	0.2483	0.1971	1.333	1.146	1.549	0.0001858	0.493	1.376	1.191	1.591	1.558e-05	0.3213
3	rs13064882	TMEM212	G	A	0.2009	0.1762	1.271	1.078	1.5	0.004435	0.729	1.196	1.019	1.404	0.02891	0.7865
1	rs116544454	NEGR1	T	G	0.04699	0.03333	1.288	0.9274	1.788	0.1311	0.8907	1.369	0.998	1.878	0.0515	0.8113
11	chr11:80130910		G	A	0.2632	0.2085	1.312	1.123	1.532	0.0006005	0.6039	1.366	1.176	1.588	4.752e-05	0.3311
14	rs7157314	SYNE2	C	A	0.3475	0.2963	1.25	1.092	1.43	0.001196	0.6396	1.288	1.13	1.467	0.0001519	0.4405
9	rs1332055		C	T	0.08792	0.07689	1.187	0.9374	1.503	0.1547	0.8976	1.154	0.9176	1.45	0.2212	0.8992
5	rs6869302	PDZD2	G	A	0.2221	0.1657	1.395	1.191	1.633	3.545e-05	0.3931	1.427	1.228	1.659	3.664e-06	0.2234
8	rs78579704		G	A	0.08024	0.04727	1.845	1.443	2.36	1.037e-06	0.07231	1.668	1.321	2.106	1.73e-05	0.3213
16	rs117254441	CASC16	T	C	0.05068	0.03208	1.696	1.242	2.316	0.0008992	0.6081	1.63	1.209	2.199	0.001372	0.5905
17	rs9911085	ERN1	C	T	0.2522	0.2091	1.305	1.118	1.522	0.0007127	0.6039	1.29	1.113	1.495	0.0007247	0.5463
14	rs8006145	ESR2	A	C	0.2939	0.2564	1.174	1.021	1.351	0.02452	0.8151	1.223	1.068	1.399	0.003463	0.6606
20	rs6017575		G	A	0.2272	0.1922	1.191	1.021	1.389	0.02645	0.8161	1.239	1.067	1.44	0.004987	0.6933
7	rs73101993		A	G	0.2111	0.2711	0.6896	0.5911	0.8045	2.284e-06	0.1393	0.7198	0.6199	0.8358	1.611e-05	0.3213
1	rs4531265		T	C	0.4206	0.4626	0.8227	0.7216	0.9381	0.00356	0.7196	0.8357	0.7365	0.9481	0.005325	0.6933
16	rs77002674		A	G	0.07204	0.04095	1.86	1.422	2.433	5.868e-06	0.2454	1.86	1.439	2.403	2.099e-06	0.1706
20	rs242791		G	A	0.3252	0.3398	0.8967	0.7826	1.027	0.1163	0.8838	0.9434	0.8266	1.077	0.3881	0.9344
6	rs9398171	FOXO3	C	T	0.3505	0.2866	1.382	1.206	1.585	3.514e-06	0.1905	1.347	1.18	1.537	1.055e-05	0.3213
9	rs10968258	LINGO2	G	A	0.1343	0.1885	0.6761	0.5628	0.8123	2.896e-05	0.3764	0.6534	0.5465	0.7814	3.086e-06	0.215
1	chr1:243128212		A	G	0.4759	0.3775	1.023	0.9058	1.156	0.7126	0.9837	1.475	1.299	1.676	2.241e-09	0.001093
A1, allele 1 (minor allele); A2, allele 2 (major allele); BH, Benjamini-Hochberg; Chr, chromosome; FDR, false discovery rate; L95, the lower limit of the 95 % confidence interval of the odds ratio; MAF, minor allele frequency; OR, odds ratio; SNV, single-nucleotide variant; U95, the upper limit of the 95 % confidence interval of the odds ratio. Significant findings (adjusted P-value) after condit…

## Sheet: Supplementary Table S3
Supplementary Table S3: Single-variant association analysis using the subset of males from the whole German study population.
CHR	SNV	Gene	A1	A2	Basic association test
					MAF_Cases	MAF_Controls	OR	L95	U95	P-value (unadjusted)	P-value (adjusted) FDR_BH
19	chr19:45422846		A	G	0.1091	0.1804	0.5614	0.4355	0.7237	8.351e-06	0.4771
19	rs769449	APOE	A	G	0.05857	0.1147	0.4869	0.3506	0.6763	1.756e-05	0.5467
19	rs4420638		G	A	0.1214	0.1805	0.6252	0.491	0.796	0.0001381	0.5721
19	rs6857	PVRL2	T	C	0.1229	0.1841	0.6322	0.498	0.8024	0.0001637	0.5769
6	chr6:61940050		T	G	0.06502	0.03528	1.91	1.329	2.746	0.0004708	0.6415
19	rs157582	TOMM40	T	C	0.1971	0.2441	0.7677	0.6286	0.9375	0.0095	0.912
19	rs283815	PVRL2	G	A	0.2014	0.2443	0.7881	0.6463	0.961	0.01864	0.9292
19	rs59007384	TOMM40	T	G	0.1829	0.2284	0.7643	0.6228	0.9378	0.01003	0.912
19	rs339405	TRIP10	A	C	0.15	0.1885	0.7376	0.5911	0.9204	0.007056	0.912
19	rs28399637	BCAM	A	G	0.2657	0.3008	0.8451	0.7062	1.011	0.066	0.9447
8	rs7002629	MYOM2	A	C	0.1957	0.1586	1.322	1.071	1.631	0.009354	0.912
16	rs28667972	HS3ST4	C	A	0.1092	0.07711	1.466	1.126	1.909	0.004477	0.8818
11	rs286913	EHF	A	G	0.07286	0.0419	1.786	1.293	2.467	0.0004335	0.6394
14	rs7153036	SYNE2	C	T	0.2443	0.1967	1.308	1.085	1.578	0.00493	0.8884
3	rs13064882	TMEM212	G	A	0.2344	0.186	1.352	1.107	1.651	0.003124	0.8479
1	rs116544454	NEGR1	T	G	0.06156	0.03186	1.892	1.306	2.741	0.0007441	0.7071
11	chr11:80130910		G	A	0.2663	0.2048	1.434	1.185	1.736	0.0002122	0.5993
14	rs7157314	SYNE2	C	A	0.3473	0.296	1.272	1.072	1.508	0.005774	0.8977
9	rs1332055		C	T	0.1306	0.0773	1.838	1.424	2.373	2.961e-06	0.4771
5	rs6869302	PDZD2	G	A	0.2	0.1634	1.28	1.05	1.561	0.01446	0.9292
8	rs78579704		G	A	0.07429	0.05132	1.491	1.092	2.037	0.01197	0.919
16	rs117254441	CASC16	T	C	0.03714	0.03408	1.082	0.7048	1.66	0.7199	0.991
17	rs9911085	ERN1	C	T	0.2263	0.217	1.059	0.8695	1.289	0.5693	0.9833
14	rs8006145	ESR2	A	C	0.319	0.2521	1.387	1.167	1.648	0.0001996	0.5881
20	rs6017575		G	A	0.2086	0.1877	1.129	0.9262	1.377	0.2293	0.9588
7	rs73101993		A	G	0.2286	0.265	0.8285	0.6867	0.9995	0.04936	0.9397
1	rs4531265		T	C	0.4599	0.4545	1.038	0.8834	1.219	0.6514	0.9878
16	rs77002674		A	G	0.0448	0.04266	1.022	0.6875	1.519	0.914	0.9992
20	rs242791		G	A	0.3414	0.3296	1.054	0.8902	1.249	0.54	0.9815
6	rs9398171	FOXO3	C	T	0.3223	0.2895	1.165	0.9812	1.384	0.08116	0.9505
9	rs10968258	LINGO2	G	A	0.1557	0.1866	0.7961	0.6411	0.9885	0.03899	0.9391
1	chr1:243128212		A	G	0.2836	0.2908	0.9205	0.7321	1.157	0.4783	0.9777
A1, allele 1 (minor allele); A2, allele 2 (major allele); BH, Benjamini-Hochberg; Chr, chromosome; FDR, false discovery rate; L95, the lower limit of the 95 % confidence interval of the odds ratio; MAF, minor allele frequency; OR, odds ratio; SNV, single-nucleotide variant; U95, the upper limit of the 95 % confidence interval of the odds ratio.

## Sheet: Supplementary Table S4
Supplementary Table S4: Single-variant association analysis using the subset of females from the whole German study population.
CHR	SNP	Gene	A1	A2	Basic association test
					MAF_Cases	MAF_Controls	OR	L95	U95	P-value (unadjusted)	P-value (adjusted) FDR_BH
19	chr19:45422846		A	G	0.09056	0.1809	0.4614	0.3839	0.5546	1.716e-16	8.402e-11
19	rs769449	APOE	A	G	0.05514	0.1238	0.4262	0.3405	0.5333	8.959e-14	2.193e-08
19	rs4420638		G	A	0.1043	0.1832	0.5186	0.4357	0.6174	1.552e-13	2.533e-08
19	rs6857	PVRL2	T	C	0.1108	0.1905	0.5468	0.4622	0.647	1.974e-12	2.416e-07
6	chr6:61940050		T	G	0.07728	0.03633	2.336	1.799	3.033	1.924e-10	1.884e-05
19	rs157582	TOMM40	T	C	0.1862	0.2488	0.6943	0.6027	0.7999	4.393e-07	0.03073
19	rs283815	PVRL2	G	A	0.1863	0.2486	0.6955	0.6036	0.8013	5.029e-07	0.03077
19	rs59007384	TOMM40	T	G	0.1762	0.2308	0.7149	0.6185	0.8263	5.567e-06	0.1514
19	rs339405	TRIP10	A	C	0.1382	0.1885	0.7161	0.613	0.8364	2.526e-05	0.3016
19	rs28399637	BCAM	A	G	0.2556	0.3178	0.7322	0.6447	0.8316	1.603e-06	0.0872
8	rs7002629	MYOM2	A	C	0.1921	0.1497	1.364	1.175	1.584	4.764e-05	0.4304
16	rs28667972	HS3ST4	C	A	0.1013	0.07246	1.5	1.226	1.835	8.259e-05	0.5018
11	rs286913	EHF	A	G	0.05979	0.03785	1.545	1.19	2.007	0.001099	0.7056
14	rs7153036	SYNE2	C	T	0.2455	0.1982	1.306	1.14	1.495	0.0001132	0.5293
3	rs13064882	TMEM212	G	A	0.2014	0.1638	1.325	1.142	1.537	0.000204	0.582
1	rs116544454	NEGR1	T	G	0.05543	0.03412	1.586	1.191	2.111	0.001601	0.7448
11	chr11:80130910		G	A	0.2503	0.2114	1.211	1.053	1.394	0.007496	0.8063
14	rs7157314	SYNE2	C	A	0.3465	0.2979	1.232	1.093	1.388	0.0006518	0.678
9	rs1332055		C	T	0.09111	0.07581	1.213	0.9845	1.494	0.06987	0.8875
5	rs6869302	PDZD2	G	A	0.2116	0.1721	1.294	1.121	1.494	0.0004424	0.6452
8	rs78579704		G	A	0.06667	0.04335	1.522	1.194	1.939	0.00069	0.6783
16	rs117254441	CASC16	T	C	0.05503	0.02982	1.978	1.488	2.629	2.676e-06	0.1191
17	rs9911085	ERN1	C	T	0.2561	0.1968	1.388	1.208	1.594	3.494e-06	0.1395
14	rs8006145	ESR2	A	C	0.2974	0.2683	1.178	1.04	1.334	0.01008	0.8133
20	rs6017575		G	A	0.2402	0.1957	1.299	1.134	1.489	0.0001631	0.5488
7	rs73101993		A	G	0.2434	0.2775	0.8265	0.7261	0.9408	0.003941	0.7772
1	rs4531265		T	C	0.4101	0.4746	0.7598	0.6757	0.8544	4.473e-06	0.1395
16	rs77002674		A	G	0.06412	0.03951	1.677	1.297	2.169	8.07e-05	0.5018
20	rs242791		G	A	0.2989	0.3575	0.7502	0.6637	0.8479	4.237e-06	0.1395
6	rs9398171	FOXO3	C	T	0.3159	0.2818	1.179	1.041	1.335	0.009517	0.8108
9	rs10968258	LINGO2	G	A	0.1619	0.188	0.86	0.7402	0.9991	0.0487	0.8724
1	chr1:243128212		A	G	0.4895	0.4909	0.9992	0.9045	1.104	0.9874	0.9997
A1, allele 1 (minor allele); A2, allele 2 (major allele); BH, Benjamini-Hochberg; Chr, chromosome; FDR, false discovery rate; L95, the lower limit of the 95 % confidence interval of the odds ratio; MAF, minor allele frequency; OR, odds ratio; SNV, single-nucleotide variant; U95, the upper limit of the 95 % confidence interval of the odds ratio. Significant findings (adjusted P-value) are highligh…

## Sheet: Supplementary Table S5
Supplementary Table S5: Replication in the Danish validation cohort using imputed data.
CHR	SNV	Gene	A1	A2	MAF_Cases	MAF_Controls	OR	L95	U95	P-value	N_Cases	N_Controls	INFO_Cases	INFO_Controls
19	rs339405	TRIP10	A	C	0.079	0.067	1.18	0.76	1.84	0.453	330	282	0.434	0.499
1	rs116544454	NEGR1	T	G	0.016	0.006	2.98	1.33	6.65	0.008	963	711	0.754	0.726
14	rs1953241*	SYNE2	G	A	0.264	0.240	1.12	0.95	1.32	0.18	1003	684	1	0.950
A1, allele 1 (minor allele); A2, allele 2 (major allele); Chr, chromosome; INFO, information content metric (INFO>0.8 is considered confidently imputed); L95, the lower limit of the 95 % confidence interval of the odds ratio; MAF, minor allele frequency; N, number; OR, odds ratio; SNV, single-nucleotide variant; U95, the upper limit of the 95 % confidence interval of the odds ratio.
*in LD (r2 > 0.8) with rs7153036 and rs7157314

## Sheet: Supplementary Table S6
Supplementary Table S6: Gene-based analysis using the whole German study population.
Gene	P-value (unadjusted)	P-value adjusted (FDR)	N.Marker.All1	N.Marker.Test2
TOMM40	2.39965e-06	0.0422866	7	7
HAR1A	1.77017e-05	0.15597	2	2
RP11-381K20.2	3.47113e-05	0.203894	8	7
KCNE2	6.87969e-05	0.236862	4	4
ST3GAL1	7.71423e-05	0.236862	39	39
RP4-639F20.1	9.18539e-05	0.236862	6	6
PVRL2	0.00579912	0.510479	21	21
BCAM	0.0161475	0.573738	25	25
APOE	0.0333379	0.615897	5	5
TRIP10	0.046757	0.653756	4	4
In total, 213,333 SNVs and 5,600 individuals were included in the analysis (number of genes = 17,622). FDR, false discovery rate; N, number.
1number of SNVs in the gene region
2number of SNVs considered in the test

## Sheet: Supplementary Table S7
Supplementary Table S7: Statistics for the logistic model for outcome longevity calculated for each age-related disease (ARD) considering PRS, gender and the first five principal components (PC, population substructure) as covariables.
Phenotype	Statistics	ARD-PRS	SEX	PC1	PC2	PC3	PC4	PC5
PRS_CAD	beta	-0.236795	0.609146	-0.290945	-0.145949	0.027425	-0.122283	-0.0544851
	SD	0.0288444	0.0294229	0.0307877	0.0289139	0.0284874	0.0287371	0.0287628
	P	2.22305e-16	3.24481e-95	3.38683e-21	4.47128e-07	0.335695	2.08838e-05	0.0581866
PRS_AF	beta	-0.224485	0.617249	-0.309372	-0.178785	-0.00911039	-0.132244	-0.0914222
	SD	0.0289311	0.029483	0.0305437	0.0290747	0.0285709	0.028856	0.0289548
	P	8.54077e-15	2.53083e-97	4.11662e-24	7.78889e-10	0.749825	4.58588e-06	0.00159178
PRS_ISS	beta	-0.30954	0.633244	-0.315693	-0.144188	-0.00504451	-0.075347	-0.0908413
	SD	0.0295799	0.0296629	0.0315077	0.0294143	0.0287544	0.029041	0.0291888
	P	1.25702e-25	4.0705e-101	1.25088e-23	9.48784e-07	0.860738	0.00947284	0.00185702
PRS_AD	beta	-0.330996	0.608586	-0.283198	-0.100351	0.0238622	-0.10046	-0.106116
	SD	0.0294413	0.0294566	0.0304191	0.0289677	0.0286414	0.0291336	0.0289354
	P	2.51923e-29	7.86089e-95	1.28009e-20	0.000531704	0.404768	0.000564217	0.000245067
PRS_PD	beta	-0.0442574	0.61203	-0.308876	-0.088016	0.0081468	-0.0690275	-0.0608669
	SD	0.028325	0.0291263	0.0302884	0.0286669	0.0282956	0.028623	0.0286992
	P	0.118174	4.9932e-98	2.02692e-24	0.00213845	0.77341	0.0158824	0.0339336
PRS_T2D	beta	-0.0648843	0.606555	-0.234587	-0.140598	-0.0102064	-0.123037	-0.0562332
	SD	0.028255	0.0291027	0.0298628	0.0287275	0.0283188	0.0284638	0.0285525
	P	0.0216543	1.80572e-96	3.98221e-15	9.87142e-07	0.71854	1.54224e-05	0.0488996
PRS_CRC	beta	-0.11207	0.575187	-0.23383	-0.0767944	0.0500654	-0.108125	-0.089784
	SD	0.0282277	0.0288502	0.0297057	0.0285375	0.0281453	0.0284311	0.0285881
	P	7.18102e-05	1.94352e-88	3.50343e-15	0.00712375	0.075269	0.000142923	0.00168596
AD, Alzheimer´s disease; AF, arterial fibrillation; ARD, age-related disease; CAD, coronary artery disease; CRC, colorectal cancer; ISS, ischaemic stroke; PC, principal component; PD, Parkinson´s disease; PRS, polygenic risk score; T2D, type 2 diabetes mellitus.

## Sheet: Supplementary Table S8
Supplementary Table S8: Polygenic risk score models calculated with accounting for sex and the first five principal components (PC, population substructure).
ARD/Phenotype	Polygenic score	AUC1	AUC_L95	AUC_U95	AUC_SD	beta2	OR3	1/OR	P-value	P-value (adjusted)
Ischaemic stroke (ISS)	PRS_ISS	0.717242	0.704538	0.735637	0.0238825	-0.218517	0.80371	1.24423	2.83923e-35	1.25702e-25
Alzheimer's disease (AD)	PRS_AD	0.717901	0.70499	0.736191	0.0257129	-0.218476	0.803743	1.24418	3.16442e-25	2.51923e-29
Atrial fibrillation (AF)	PRS_AF	0.711133	0.697612	0.729329	0.027079	-0.13812	0.870994	1.14811	1.06858e-16	8.54077e-15
Coronary artery disease (CAD)	PRS_CAD	0.708645	0.695069	0.726877	0.0258368	-0.0950034	0.90937	1.09966	1.88439e-12	2.22305e-16
Colorectal cancer (CRC)	PRS_CRC	0.703158	0.687887	0.719865	0.0259157	-0.0273705	0.973001	1.02775	0.00585297	7.18102e-05
Parkinson's disease (PD)	PRS_PD	0.704269	0.691799	0.723812	0.0237403	-0.0781099	0.924863	1.08124	0.00190663	0.118174
Type 2 diabetes T2D)	PRS_T2D	0.705446	0.690576	0.72248	0.0240287	-0.0361466	0.964499	1.03681	0.00261475	0.0216543
meta-PRS	metaPRS	0.743594	0.729803	0.7656	0.0316242	-0.47755	0.620301	1.61212	6.45397e-15	4.97427e-18
AD, Alzheimer´s disease; AF, arterial fibrillation; ARD, age-related disease; CAD, coronary artery disease; CRC, colorectal cancer; ISS, ischaemic stroke; L95, the 95 % confidence interval lower limit; N, number; PD, Parkinson´s disease; PRS, polygenic risk score; SD, standard deviation; T2D, type 2 diabetes mellitus; U95, the 95 % confidence interval upper limit.
1 AUC, area under the curve; calculated for the logistic model using longevity (yes/no) as response variable and PRS only as influence variable; AUC_L95, AUC_U95, lower and upper confidence interval boundaries for AUC.
2 beta values (regression coefficients) for ARD-PRS
3 OR, log(beta)

## Sheet: Supplementary Table S9
Supplementary Table S9: Coefficients of the influence variables for the meta-polygenic risk score model for outcome longevity calculated without considering covariables.
Influence variable	Coefficient1
PRS_CAD	-0.159
PRS_AF	-0.17
PRS_ISS	-0.283
PRS_AD	-0.219
PRS_PD	-0.142
PRS_T2D	-0.0564
PRS_CRC	-0.0967
AD, Alzheimer´s disease; AF, atrial fibrillation; CAD, coronary artery disease; CRC, colorectal cancer; ISS, ischaemic stroke; PD, Parkinson´s disease; PRS, polygenic risk score; T2D, type 2 diabetes mellitus.
1The coefficient indicates the direction and magnitude of the predictor´s contribution to the prediction

## Sheet: Supplementary Table S10
Supplementary Table S10: Influence variables' coefficient for the meta-polygenic risk score model for outcome longevity calculated with accounting for sex and the first five principal components (PC, population substructure).
Influence variable	Coefficient1
(Intercept)	0.037
PRS_cad	-0.095
PRS_af	-0.138
PRS_iss	-0.219
PRS_ad	-0.218
PRS_pd	-0.0781
PRS_t2d	-0.0361
PRS_crc	-0.0274
SEX2	0.534
PC1	-0.298
PC2	-0.161
PC3	-0.0038
PC4	-0.123
PC5	-0.0444
AD, Alzheimer´s disease; AF, atrial fibrillation; CAD, coronary artery disease; CRC, colorectal cancer; ISS, ischaemic stroke; PD, Parkinson´s disease; PRS, polygenic risk score; T2D, type 2 diabetes mellitus.
1The coefficient indicates the direction and magnitude of the predictor´s contribution to the prediction

[truncated: 4 more sheets: Supplementary Table S11, Supplementary Table S12, Supplementary Table S13, Suplementary Table S14]
